# Supplementary material for: Dataset concerning the hourly conversion factors for the cumulative energy demand and its non-renewable part, and hourly GHG emission factors of the Swiss mix during a one-year period (2016 and 2017)
Source: Data Brief. 2020 Apr 15;30:105509. doi: 10.1016/j.dib.2020.105509 (PMC7168730; doi:10.1016/j.dib.2020.105509)
Supplement: Supplementary file 1 [file mmc1.xml]

<?xml version="1.0" encoding="utf-8" standalone="no"?>
<data>
  <datasets>
    <author>sergi.aguacil@epfl.ch</author>
    <type>1</type>
    <dataset>
      <name>Data for: Dataset concerning the hourly conversion factors for the cumulative energy demand and its non-renewable part, and hourly GHG emission factors of the Swiss electricity mix during a one-year period (2016 and 2017)</name>
      <caption />
      <description>The provided data are the hourly CO2-eq emission factors, and the hourly conversion factors for the cumulative energy demand and its non-renewable part for the Swiss electricity mix over one year (2016 and 2017). These data have been assessed on the base of an inventory of the technology used for electricity generation and an attributional life-cycle approach according to the methodology presented in [1]. Compared with [2], electricity imports from Italy to Switzerland are not neglected anymore,</description>
      <filetype>
        <name />
      </filetype>
      <filesize />
      <source>0</source>
      <sourcename>Original Data</sourcename>
      <access>
        <type>1</type>
        <name>Data available in data repository</name>
        <reponame>Mendeley Data</reponame>
        <PersistentId>http://dx.doi.org/10.17632/m5cd9spsrk.2</PersistentId>
        <deeplinkurl>https://data.mendeley.com/datasets/m5cd9spsrk/2</deeplinkurl>
      </access>
    </dataset>
  </datasets>
</data>
